# Supplementary material for: Influence of N-Glycosylation on Virus–Host Interactions in Halorubrum lacusprofundi
Source: Viruses. 2023 Jun 28;15(7):1469. doi: 10.3390/v15071469 (PMC10384203; doi:10.3390/v15071469)
Supplement: Supplementary file 1 [file viruses-15-01469-s001.zip]

Archive with 1 entries (1 files):
- viruses-2401318-supplementary.pdf
